# Supplementary material for: MinION Adapted tNGS Panel for Carnivore Pathogens Including SARS-CoV-2
Source: Pathogens. 2025 Dec 24;15(1):23. doi: 10.3390/pathogens15010023 (PMC12844967; doi:10.3390/pathogens15010023)
Supplement: Supplementary file 1 [file pathogens-15-00023-s001.zip]

Archive with 1 entries (1 files):
- pathogens-4028211-supplementary.pdf
